# Supplementary material for: Salivary alpha-amylase activity and cortisol in horses with acute abdominal disease: a pilot study
Source: BMC Vet Res. 2018 May 10;14:156. doi: 10.1186/s12917-018-1482-4 (PMC5946548; doi:10.1186/s12917-018-1482-4)
Supplement: Supplementary file 1 — Individuals values of heart rate (HR), respiratory rate (RR), white blood cell (WBC), temperature and systemic inflammatory response syndrome (SIRS) score in the disease horses (n = 19). Individuals values about data required for the SIRS score calculation (HR, RR, temperature and WBC) in the disease horses. SIRS state is defined as having two or more abnormal results for any of the following: HR > 52 beats/min, RR > 20 breath /min, WBC above or below 5.0–12.5 × 109/L, and temperature below or above 37.0–38.5 °C. SIRS score is obtained on the number of abnormal SIRS criteria (4 point-score). non-SIRS: 0–1 abnormal criteria; SIRS2: 2 abnormal SIRS criteria; SIRS3/4: 3 or 4 abnormal SIRS criteria [12]. (XLSX 41 kb) [file 12917_2018_1482_MOESM1_ESM.xlsx]

## Sheet: Additional file 1
	HR	RR	WBC	Temperature	SIRS score
	Abnormal results: > 52 beats/min	Abnormal results: > 20 breath/min	Abnormal results: < 5.0 × 109/L > 12.5 × 109/L	Abnormal results: < 37.0 ºC > 38.5 ºC
Horse number 1	32	12	5.73	37.3	0
Horse number 2	100	44	13.71	38.6	4
Horse number 3	80	24	7.92	38.4	2
Horse number 4	40	16	7.36	38.7	0
Horse number 5	44	16	7.60	36.7	1
Horse number 6	56	12	7.34	38.6	2
Horse number 7	50	20	18.66	39.0	3
Horse number 8	40	20	7.39	37.5	1
Horse number 9	40	12	12.10	37.5	0
Horse number 10	90	40	9.44	38.1	2
Horse number 11	44	12	11.48	37.4	0
Horse number 12	44	16	6.60	37.5	0
Horse number 13	44	12	7.21	37.0	1
Horse number 14	44	16	6.28	37.4	0
Horse number 15	80	20	11.42	38.7	3
Horse number 16	52	20	9.62	38.0	2
Horse number 17	44	16	9.36	37.7	0
Horse number 18	44	12	4.49	37.8	1
Horse number 19	100	40	8.91	39.0	3
